# Supplementary material for: Corynoline enhances sorafenib sensitivity in hepatocellular carcinoma via NOS3-mediated ROS production
Source: Chin Med. 2025 Nov 14;20:189. doi: 10.1186/s13020-025-01259-y (PMC12616971; doi:10.1186/s13020-025-01259-y)
Supplement: Supplementary file 9 — Supplementary Material 9 [file 13020_2025_1259_MOESM9_ESM.xlsx]

## Sheet: Huh7
Huh7	sign
SLC25A19	Up
CHMP5	Up
GPRC5A	Up
RIOK1	Up
FGG	Up
DDAH2	Up
LYZ	Up
C18orf21	Up
SELENOH	Up
NME6	Up
PDPK2P	Up
TAX1BP3	Up
RHOB	Up
CSNK1G3	Up
CBR4	Up
ZGRF1	Up
MRTFB	Up
FAT1	Up
EDRF1	Up
HSPA2	Up
KIF20B	Up
RBM4B	Up
SRGAP1	Up
SMTN	Up
SMG9	Up
PNKD	Up
FOXO3	Up
SORL1	Up
CHST13	Up
ZDHHC17	Up
AKR1B10	Up
NEFH	Up
DHRS2	Up
PAK4	Up
SRGAP2	Up
FUT11	Up
AP3M2	Up
TPRG1L	Up
TRAPPC12	Up
TUBB8	Up
DNMT3A	Up
ADCY3	Up
SMOC1	Up
MANEA	Up
TMSB4X	Up
TNFRSF10D	Up
STON2	Up
NABP2	Up
SLC2A8	Up
SDR16C5	Up
LIMCH1	Up
S100A7	Up
CYP4F11	Up
SLC29A3	Up
IQSEC1	Up
YIF1A	Up
TAB1	Up
MACROH2A2	Up
CWF19L2	Up
RNF149	Up
PDHA2	Up
HNF4A	Up
C3	Up
NOS3	Up
RBM24	Up
IFRD1	Up
HEXA	Up
COL4A2	Up
GPD1	Up
UXS1	Up
APOA1	Up
DSG1	Up
PRDM2	Up
EXTL2	Up
DIAPH2	Up
PSMF1	Up
DSC2	Up
LIMD1	Up
SAC3D1	Up
ZNF217	Up
P3H4	Up
WDR54	Up
ERGIC3	Up
DOCK1	Up
RABGGTB	Up
HGSNAT	Up
MRPL51	Up
TUBB2A	Up
HLA-E	Up
RERE	Up
DDX19A	Up
PHF1	Up
DSG3	Up
GBP2	Up
PAH	Up
LMAN2L	Up
CUL7	Up
CCDC90B	Up
CFH	Up
CSF2RA	Up
SEC61A2	Up
MBLAC2	Up
BSDC1	Up
FLYWCH2	Up
CBX8	Up
CD151	Up
TMEM70	Up
BCAM	Up
CSTF2T	Up
BICD1	Up
ESS2	Up
EPHB2	Up
TTC19	Up
KNSTRN	Up
RP9	Up
STS	Up
CHMP4A	Up
IGSF1	Up
KMT2B	Up
ATAD3B	Up
PIGB	Up
TPP1	Up
ZNF106	Up
ELF1	Up
FAM234B	Up
ITGA3	Up
ST3GAL4	Up
CLN6	Up
PLCL2	Up
OSBPL3	Up
UBA52	Up
HPDL	Up
WDR62	Up
EPCAM	Up
TLCD1	Up
ZFHX3	Up
MAPT	Up
GPAT4	Up
SAMD1	Up
TMEM65	Up
PSMB6	Up
HMGCR	Up
FBLN1	Up
ELOA	Up
PPP6R1	Up
ALDH1A1	Up
COPS7B	Up
DNAH10	Up
APOC3	Up
ENSA	Up
DMAP1	Up
GALNT14	Up
PIK3CB	Up
SLC7A11	Up
SLC43A3	Up
GSE1	Up
MAP2K6	Up
NDUFA6	Up
ZC3H8	Up
SYNPO	Up
C2CD2L	Up
LYN	Up
NDUFS7	Up
TRIM47	Up
SPCS1	Up
ISG20L2	Up
TIMM21	Up
USP47	Up
PPP1R18	Up
FKBP9	Up
UFC1	Up
COX17	Up
ACTA2	Up
BBX	Up
MIER1	Up
SIRT7	Up
NSD3	Up
ATG3	Up
SREBF1	Up
PARD3	Up
GSN	Up
OXSM	Up
COA4	Up
RC3H1	Up
RALGAPA2	Up
MAD2L1	Up
BORCS7	Up
ZNF384	Up
LAMP1	Up
BCOR	Up
TPX2	Up
CASP3	Up
VPS35L	Up
WDR76	Up
MICA	Up
CSTB	Up
SZRD1	Up
GPR108	Up
THEM4	Up
ALDH9A1	Up
ABCF3	Up
CNST	Up
TIMP1	Up
IFIT1	Up
CDIPT	Up
RABGGTA	Up
PPIE	Up
ENPP3	Up
HLA-B	Up
NME3	Up
DPP9	Up
MRPS2	Up
LAMTOR1	Up
CENPH	Up
ZNF593	Up
PRR12	Up
CTDSPL2	Up
TAF6	Up
BRIP1	Up
NUFIP2	Up
NXT1	Up
RAMAC	Up
PRCC	Up
CDKN2AIPNL	Up
ALG9	Up
GRAMD2B	Up
ABHD14B	Up
FRG1	Up
TMEM41B	Up
CEP170	Up
ENG	Up
NNMT	Up
DNAJC1	Up
PLGRKT	Up
TRIR	Up
RBM42	Up
HERC5	Up
NFXL1	Up
LUZP1	Up
DBI	Up
DSC1	Up
STK11IP	Down
SPAG7	Down
TRIP6	Down
WDR70	Down
GNG10	Down
KIAA0100	Down
OS9	Down
RBFOX2	Down
PTPN2	Down
GSTP1	Down
TLE3	Down
TAF8	Down
ARID4B	Down
NDUFV3	Down
NCOA7	Down
ARHGAP17	Down
ABCB8	Down
SLC1A3	Down
DNAJC9	Down
MRPS21	Down
NDUFB4	Down
TCEAL4	Down
H1-4	Down
BCL2L12	Down
RAB6A	Down
STX17	Down
VAMP7	Down
F11R	Down
ABCC2	Down
SLC38A5	Down
NEXN	Down
SLC35B2	Down
SENP1	Down
DERL1	Down
TST	Down
CREBBP	Down
HINT3	Down
MRPL9	Down
PNISR	Down
PLCE1	Down
OPTN	Down
RBPMS	Down
ZNF512	Down
SIRT1	Down
MAEA	Down
TSPAN13	Down
SLC29A1	Down
SLC12A6	Down
SPATA5L1	Down
RAB24	Down
MOB4	Down
CGGBP1	Down
PPHLN1	Down
OR7D2	Down
LCMT2	Down
RBMS1	Down
GPX8	Down
B4GALT1	Down
GPAA1	Down
PTPRS	Down
TTN	Down
SNX12	Down
RAP2B	Down
TDG	Down
SNX4	Down
KAT8	Down
P3H3	Down
C18orf25	Down
HS2ST1	Down
ACSM2A	Down
USP19	Down
SETD7	Down
UCHL1	Down
UNG	Down
MTFP1	Down
MYLK	Down
PARP12	Down
CHMP6	Down
NENF	Down
POLR1F	Down
ARF5	Down
UNK	Down
CAPG	Down
MUS81	Down
RBM15B	Down
TP53RK	Down
H3-3A	Down
TAOK2	Down
NMRAL1	Down
CCNY	Down
HP	Down
FOXP4	Down
RPL34	Down
ADGRL3	Down
SULT1A4	Down
MFGE8	Down
ACAD8	Down
ASPHD1	Down
ARFGAP2	Down
PSEN2	Down
RNF121	Down
HSP90AB2P	Down
DHRS1	Down
CA2	Down
G6PC3	Down
ITGA1	Down
CALCOCO1	Down
AFAP1L2	Down
UBP1	Down
PROCR	Down
TF	Down
CHP1	Down
H1-2	Down
RSRC1	Down
HPF1	Down
KIF13B	Down
ERCC2	Down
RPL22	Down
RAB5IF	Down
NRM	Down
ZMAT2	Down
SLC39A8	Down
NPEPL1	Down
AACS	Down
PLPP2	Down
NT5C3B	Down
CISD2	Down
HKDC1	Down
GATD1	Down
SIX1	Down
JAGN1	Down
OXR1	Down
INA	Down
DNAH9	Down
NHLRC2	Down
GK5	Down
PHYH	Down
PDLIM3	Down
MZT2A	Down
NIBAN1	Down
REEP3	Down
VGF	Down
GIP	Down
CCNDBP1	Down
MAP4K5	Down
RIPK1	Down
VSNL1	Down
FZD3	Down
TOM1	Down
TOM1L1	Down
DCBLD2	Down
TMX4	Down
ADH6	Down
CDC45	Down
OXNAD1	Down
PTGR2	Down
SMARCAL1	Down
C2orf72	Down
ALG5	Down
PPFIBP1	Down
SLC2A6	Down
FGB	Down
NPC2	Down
ST6GAL1	Down
DHFR	Down
HYPK	Down
STK39	Down
MYH14	Down
PREX1	Down
ZDHHC18	Down
MMP10	Down
NSL1	Down
RCCD1	Down
SLC7A1	Down
CASP6	Down
AKAP17A	Down
POMT1	Down
FAHD2B	Down
MGMT	Down
CIB1	Down
SPPL2B	Down
ABRAXAS2	Down
ZBTB8OS	Down
LAMB3	Down
PKN1	Down
ARHGEF7	Down
LRP1	Down
BCAS1	Down
TRAPPC2L	Down
GALNT6	Down
CPLX2	Down
LDB1	Down
GPC4	Down
B4GALNT1	Down
APOE	Down
PCBP3	Down
CHMP2A	Down
USE1	Down
STK38L	Down
S100A4	Down
MAP4K3	Down
CNOT7	Down
UPP1	Down
PIK3CA	Down
PRSS56	Down
FGA	Down
TYMP	Down
LAMC2	Down
MYO5A	Down
ITIH2	Down
PLIN2	Down
ITGB3	Down
PEA15	Down
IMMP2L	Down
MRPL16	Down
VPS4A	Down
BCL9L	Down
FN3K	Down
SNTB1	Down
RIN1	Down
ASGR1	Down
ADO	Down
PIPOX	Down
IFI30	Down
MRFAP1	Down
PDLIM2	Down
SHPK	Down
DAOA	Down
VASN	Down
MAP7	Down
PLCG2	Down
MYORG	Down
CYFIP2	Down

## Sheet: HepG2
HepG2	sign
NOS3	Up
TOM1L1	Up
OSBPL6	Up
LGALSL	Up
CERS6	Up
MEF2D	Up
UGT2B7	Up
NAPSA	Up
MED30	Up
DNAH9	Up
COL16A1	Up
CHMP5	Up
LAMTOR2	Up
DOLK	Up
PELO	Up
VAMP4	Up
TRIP6	Up
GDF15	Up
MCOLN1	Up
MRPL11	Up
KMT2B	Up
SYNM	Up
FXYD5	Up
FST	Up
SLC16A6	Up
CYP1A1	Up
RSL24D1	Up
NT5C3B	Up
TRIM65	Up
WDR37	Up
PRKCA	Up
SMLR1	Up
RIN1	Up
AHSG	Up
RPP38	Up
ZMYM1	Up
METTL16	Up
LGR5	Up
DNAH10	Up
GDI1	Up
NSMCE4A	Up
PDLIM2	Up
TUBAL3	Up
DR1	Up
USP19	Up
ORM1	Up
LHPP	Up
COPS8	Up
OXNAD1	Up
MAP2K1	Up
PRRC1	Up
ATG4B	Up
NME3	Up
TAPT1	Up
MAP1B	Up
NCAM2	Up
DIPK1A	Up
CWF19L2	Up
RAB6C	Up
SACS	Up
SRC	Up
B4GALNT1	Up
SLCO4A1	Up
PGS1	Up
ABCA3	Up
QRICH1	Up
DPM3	Up
AMBRA1	Up
FOSL1	Up
DHFR	Up
MFSD9	Up
DLGAP5	Up
UGCG	Up
ZDHHC17	Up
OXSR1	Up
PHYH	Up
ABHD17B	Up
S100A3	Up
CSPG4	Up
ARIH1	Up
KDM3A	Up
DLG3	Up
JAM3	Up
NABP2	Up
AAR2	Up
MDK	Up
TRAPPC8	Up
SAMD9L	Up
TMEM68	Up
HSPA2	Up
LTN1	Up
NCOR2	Up
PPP1CB	Up
UBQLN4	Up
REPS1	Up
GPR89B	Up
ERCC6L	Up
POLR1E	Up
CLDN1	Up
SLC5A3	Up
GINS1	Up
TSPAN14	Up
AKAP12	Up
DERL1	Up
CYP2W1	Up
EPB41L1	Up
WDR70	Up
TOM1L2	Up
CLDN19	Up
UNC119B	Up
OXR1	Up
GCNT3	Up
F2	Up
PRPF39	Up
DCAF7	Up
PXK	Up
ELL	Up
CA2	Up
C3orf38	Up
STK10	Up
FHL1	Up
OSBPL5	Up
SERPINA3	Up
CAPG	Up
EMC4	Up
NUDT1	Up
OGA	Up
NFATC2IP	Up
ITGB4	Up
USP24	Up
DHRS2	Up
CLU	Up
LEPROTL1	Up
CLTA	Up
TOP3B	Up
PAXX	Up
GTF2H2C	Up
PARP12	Up
SERPINF2	Up
MYCBP2	Up
BPHL	Up
GPD1L	Up
TRIOBP	Up
HAUS6	Up
SMARCA1	Up
DCBLD2	Up
EMC2	Up
FAM3C	Up
COX7A2L	Up
NRP2	Up
GPX1	Up
CAMK2G	Up
MTFP1	Up
METTL2B	Up
RAB8B	Up
MERTK	Up
TIMP1	Up
SAP130	Up
MSH3	Up
EHBP1L1	Up
BSDC1	Up
TMEM126A	Up
C7orf26	Up
STMN3	Up
AURKB	Up
AMBP	Up
DENND4C	Up
RHOB	Up
ME1	Up
MYCBP	Up
RNF31	Up
FGA	Up
CCDC90B	Up
NSUN4	Up
PNISR	Up
S100A11	Up
UGT8	Up
EHMT1	Up
ACSS1	Up
ANTKMT	Up
EXD2	Up
SMARCE1	Up
SLC6A14	Up
RBFOX2	Up
CD9	Up
ODF2	Up
SGPP1	Up
GPR142	Up
COMMD1	Up
DAPK1	Up
SERPINE1	Up
PLSCR1	Up
KLHL26	Up
SLC20A2	Up
MRPS15	Up
IGFBP1	Up
JAG1	Up
GOLT1B	Up
HMGA1	Up
CDR2	Up
SMC5	Up
UGT2B17	Up
AGA	Up
ERBB3	Up
TYMP	Up
RRP36	Up
HEATR6	Up
MT2A	Up
RBM15B	Up
RBM5	Up
PPP4C	Up
GTPBP3	Up
GALNT14	Up
PHLDB1	Up
CHID1	Up
KTI12	Up
FXYD2	Up
PIGO	Up
CYP4F11	Up
SCCPDH	Up
SDC4	Up
TERF2IP	Up
SRSF7	Up
DPY19L1	Up
LACTB	Up
CFI	Up
ADGRE5	Up
PRKCD	Up
CKS2	Up
KIF15	Up
RAB21	Up
EPHB2	Up
BAK1	Up
TPRG1L	Up
PTCD1	Up
C11orf98	Up
TOMM20	Up
FTCD	Up
MRFAP1	Up
NUSAP1	Up
THOC7	Up
FAR1	Up
LDLR	Up
IGSF1	Up
CLDND1	Up
TTC3	Up
VAMP2	Up
EPN1	Up
GGH	Up
SLC20A1	Up
DDT	Up
NIT2	Up
MT-CO3	Up
TUBB4A	Up
OGFOD3	Up
PFKM	Up
TRAPPC2L	Up
ASAH1	Up
STK38L	Up
PRXL2A	Up
GABARAPL2	Up
DFFB	Up
MTMR6	Up
SLC25A20	Up
NAGK	Up
RGPD5	Up
TRAF2	Up
HEXIM1	Up
JAGN1	Up
DLK1	Up
HMGCL	Up
WBP11	Up
ALG9	Up
CD44	Up
MYL1	Up
LRRC8E	Up
TTC38	Down
APOBEC3B	Down
APOE	Down
EIF3D	Down
CIAO1	Down
NDUFB11	Down
TMSB10	Down
SPG11	Down
SLC5A6	Down
UHRF1	Down
ABHD14B	Down
GSTM3	Down
CDKN2AIPNL	Down
ZEB1	Down
H3C1	Down
NT5DC1	Down
ENPP3	Down
FBXW5	Down
PSMB7	Down
ABCB1	Down
TMEM63B	Down
FIP1L1	Down
CACNA2D1	Down
GIT1	Down
TTR	Down
RIOX2	Down
USP3	Down
HLCS	Down
C3	Down
RUSF1	Down
PFDN2	Down
RPL22	Down
HSP90AB2P	Down
MCM2	Down
TRA2A	Down
SIRPA	Down
GRB7	Down
AMT	Down
TLCD1	Down
CCDC171	Down
MAP2K2	Down
PTPRG	Down
TUBB6	Down
MANEA	Down
PNKP	Down
UTP25	Down
TRPV2	Down
NT5E	Down
S100A16	Down
FAM8A1	Down
UBA3	Down
MAGED2	Down
DHX29	Down
MAP4K5	Down
SNTB1	Down
TOMM5	Down
GTF2E2	Down
CNNM4	Down
TATDN1	Down
EMC10	Down
PCGF6	Down
MRC2	Down
RAB6A	Down
NMRAL1	Down
POLG2	Down
BMI1	Down
COBLL1	Down
ERCC3	Down
GLOD4	Down
CZIB	Down
PIPOX	Down
GK2	Down
EYA3	Down
FAM107B	Down
GPAT4	Down
OSBPL2	Down
DBR1	Down
CAAP1	Down
NELFB	Down
RABL6	Down
NHLRC2	Down
CHMP6	Down
FOLH1	Down
RBP4	Down
PTER	Down
PRIM1	Down
HP	Down
ZNF428	Down
CD74	Down
ARFGAP2	Down
MSN	Down
HIF1AN	Down
MCAM	Down
ABCA1	Down
SPARC	Down
AGMAT	Down
COMMD4	Down
LDHB	Down
NACC1	Down
MGST2	Down
AMOTL2	Down
DYNLRB1	Down
INTS14	Down
GSTP1	Down
MAOA	Down
NDUFA6	Down
SRGAP1	Down
KLC4	Down
DEK	Down
ARAF	Down
DNMT3B	Down
USP48	Down
CHD3	Down
ARPP19	Down
BNIP3	Down
LAMTOR1	Down
CRYAB	Down
ITPKA	Down
SYNE2	Down
SORCS2	Down
ZNF771	Down
MOCOS	Down
UBE2M	Down
NDC80	Down
UBA52	Down
PTPN2	Down
CDCA2	Down
SDSL	Down
CEP85	Down
NSL1	Down
CTBS	Down
PNPLA6	Down
RAB5IF	Down
SS18	Down
GSDMD	Down
CPNE2	Down
BAG5	Down
PAIP1	Down
TMEM177	Down
HBS1L	Down
PPP1R14B	Down
CFB	Down
GJB1	Down
AGXT	Down
APC	Down
GMPPB	Down
CASKIN2	Down
RABGEF1	Down
CHMP2A	Down
CCDC97	Down
DIDO1	Down
MRPL33	Down
DMAC1	Down
HSPA12A	Down
UNG	Down
ADD3	Down
BRIP1	Down
DNMT3A	Down
PRKAB1	Down
RLN2	Down
MELK	Down
RBM22	Down
CA5B	Down
UPP1	Down
SYNE3	Down
ZCRB1	Down
HDHD5	Down
DGCR8	Down
CEACAM1	Down
RPS27L	Down
IQSEC1	Down
C15orf39	Down
NAT8L	Down
DSC1	Down
TMX4	Down
SNX31	Down
POLR2M	Down
USP22	Down
MAGEB2	Down
MCRS1	Down
WDR44	Down
CASP6	Down
PREX1	Down
LGALS2	Down
POLA1	Down
ANXA3	Down
HIRA	Down
RASAL2	Down
BASP1	Down
SHPK	Down
DAOA	Down
COMMD3	Down
TRAPPC3	Down
THEM4	Down
FUCA1	Down
ATP6V1E1	Down
KRAS	Down
TAGLN2	Down
ANKRD39	Down
PSMF1	Down
LCN2	Down
DSG1	Down
TNFRSF10D	Down
PHYHIPL	Down
POLD3	Down
NXT1	Down
CTSH	Down
VASN	Down
GPAM	Down
PAK4	Down
HERC4	Down
RALGAPA2	Down
PALLD	Down
RP9	Down
POLA2	Down
THAP4	Down
ADPRS	Down
NEFH	Down
HELLS	Down
MMS22L	Down
NRSN2	Down
ATOX1	Down
BICD2	Down
HABP2	Down
KHDC4	Down
PATL1	Down
SMAD3	Down
FAF1	Down
POLD2	Down
ALDH1L1	Down
OSBPL9	Down
COG3	Down
COBL	Down
ZNF217	Down
OSBP2	Down
B4GAT1	Down
IFT27	Down
PKN1	Down
YIF1A	Down
CREBBP	Down
DCTN5	Down
ZC3H8	Down
TCEAL4	Down
S100A4	Down
POMT1	Down
STX18	Down
B4GALT1	Down
MYLK	Down
SLC46A1	Down
DSCC1	Down
ATP5IF1	Down
APOA1	Down
PON3	Down
DCTD	Down
MT1E	Down
PINX1	Down
VSNL1	Down
HPF1	Down
PCGF2	Down
NAPRT	Down
EMC9	Down
UBD	Down
APOC2	Down
RBM4B	Down
NLRP2	Down
HOGA1	Down
BICD1	Down
TDRP	Down
ARFGAP3	Down
TMEM70	Down
LNPK	Down
SERPINB10	Down
TXNL4A	Down
PUSL1	Down

## Sheet: co-DEPs
gene name	sign
CHMP5	up
RHOB	up
HSPA2	up
ZDHHC17	up
DHRS2	up
TPRG1L	up
NABP2	up
CYP4F11	up
CWF19L2	up
NOS3	up
CCDC90B	up
BSDC1	up
EPHB2	up
IGSF1	up
KMT2B	up
DNAH10	up
GALNT14	up
TIMP1	up
NME3	up
ALG9	up
PTPN2	down
GSTP1	down
TCEAL4	down
RAB6A	down
CREBBP	down
B4GALT1	down
UNG	down
MYLK	down
CHMP6	down
NMRAL1	down
HP	down
ARFGAP2	down
HSP90AB2P	down
HPF1	down
RPL22	down
RAB5IF	down
NHLRC2	down
MAP4K5	down
VSNL1	down
TMX4	down
PREX1	down
NSL1	down
CASP6	down
POMT1	down
PKN1	down
APOE	down
CHMP2A	down
S100A4	down
UPP1	down
SNTB1	down
PIPOX	down
SHPK	down
DAOA	down
VASN	down
