# Supplementary material for: Corynoline enhances sorafenib sensitivity in hepatocellular carcinoma via NOS3-mediated ROS production
Source: Chin Med. 2025 Nov 14;20:189. doi: 10.1186/s13020-025-01259-y (PMC12616971; doi:10.1186/s13020-025-01259-y)
Supplement: Supplementary file 10 — Supplementary Material 10 [file 13020_2025_1259_MOESM10_ESM.xlsx]

## Sheet: Sheet1
Table S3. The possible targets of Corynoline predicted by the SuperPred database.
Target Name	Gene name	ChEMBL-ID	UniProt ID	Probability	Model accuracy
Nuclear factor NF-kappa-B p105 subunit	NFKB1	CHEMBL3251	P19838	0.9729	0.9609
Heat shock protein HSP 90-beta	HSP90AB1	CHEMBL4303	P08238	0.9666	0.9677
Dual specificity protein kinase CLK4	CLK4	CHEMBL4203	Q9HAZ1	0.9504	0.9445
Cathepsin D	CTSD	CHEMBL2581	P07339	0.9368	0.9895
DNA-(apurinic or apyrimidinic site) lyase	APEX1	CHEMBL5619	P27695	0.9236	0.9111
Hypoxia-inducible factor 1 alpha	HIF1A	CHEMBL4261	Q16665	0.9181	0.8514
Egl nine homolog 1	EGLN1	CHEMBL5697	Q9GZT9	0.9027	0.934
Mineralocorticoid receptor	NR3C2	CHEMBL1994	P08235	0.8968	1
Monoamine oxidase A	MAOA	CHEMBL1951	P21397	0.8925	0.9149
Kruppel-like factor 5	KLF5	CHEMBL1293249	Q13887	0.8775	0.8633
Transcription intermediary factor 1-alpha	TRIM24	CHEMBL3108638	O15164	0.8629	0.9556
Cannabinoid CB2 receptor	CNR2	CHEMBL253	P34972	0.8553	0.9725
Proteasome component C5	PSMB1	CHEMBL4208	P20618	0.8553	0.9
DNA topoisomerase II alpha	TOP2A	CHEMBL1806	P11388	0.8545	0.89
G-protein coupled receptor 55	GPR55	CHEMBL1075322	Q9Y2T6	0.8444	0.7815
NT-3 growth factor receptor	NTRK3	CHEMBL5608	Q16288	0.8415	0.9589
Dopamine D2 receptor	DRD2	CHEMBL217	P14416	0.8245	0.9562
Nitric-oxide synthase, endothelial	NOS3	CHEMBL4803	P29474	0.8044	0.86
Glycine receptor subunit alpha-1	GLRA1	CHEMBL5845	P23415	0.7971	0.9071
C5a anaphylatoxin chemotactic receptor	C5AR1	CHEMBL2373	P21730	0.7941	0.9262
Lysosomal Pro-X carboxypeptidase	PRCP	CHEMBL2335	P42785	0.7873	1
Kelch-like ECH-associated protein 1	KEAP1	CHEMBL2069156	Q14145	0.7846	0.8238
Serotonin 2c (5-HT2c) receptor	HTR2C	CHEMBL225	P28335	0.7832	0.8962
Sodium/hydrogen exchanger 1	SLC9A1	CHEMBL2781	P19634	0.781	0.9024
Dual specificity protein kinase CLK2	CLK2	CHEMBL4225	P49760	0.7691	0.8096
Integrin alpha-5/beta-1	ITGB1	CHEMBL2095226	P05556	0.7635	0.9639
Glutamate NMDA receptor; GRIN1/GRIN2B	GRIN1	CHEMBL1907603	Q05586	0.7532	0.9589
ADAM10	ADAM10	CHEMBL5028	O14672	0.7471	0.975
LSD1/CoREST complex	KDM1A	CHEMBL3137262	O60341	0.7393	0.9709
C-C chemokine receptor type 1	CCR1	CHEMBL2413	P32246	0.732	0.895
Protein kinase N1	PKN1	CHEMBL3384	Q16512	0.7278	0.8071
Cysteinyl leukotriene receptor 2	CYSLTR2	CHEMBL4330	Q9NS75	0.7218	0.98
Tyrosine-protein kinase receptor UFO	AXL	CHEMBL4895	P30530	0.7192	0.9095
Toll-like receptor 8	TLR8	CHEMBL5805	Q9NR97	0.7132	0.9625
Dopamine D1 receptor	DRD1	CHEMBL2056	P21728	0.7108	0.91
Serine/threonine-protein kinase receptor R3	ACVRL1	CHEMBL5311	P37023	0.7082	0.8267
Pyroglutamylated RFamide peptide receptor	QRFPR	CHEMBL5852	Q96P65	0.7043	0.85
Adenosine A1 receptor	ADORA1	CHEMBL226	P30542	0.6926	0.9593
MAP/microtubule affinity-regulating kinase 4	MARK4	CHEMBL5754	Q96L34	0.6921	0.795
G-protein coupled bile acid receptor 1	GPBAR1	CHEMBL5409	Q8TDU6	0.6837	0.9365
Glucose transporter	SLC2A1	CHEMBL2535	P11166	0.6836	0.9875
Pregnane X receptor	NR1I2	CHEMBL3401	O75469	0.6776	0.9473
Acetyl-CoA carboxylase 1	ACACA	CHEMBL3351	Q13085	0.6762	0.9304
G-protein coupled receptor 120	FFAR4	CHEMBL5339	Q5NUL3	0.6755	0.9578
Nerve growth factor receptor Trk-A	NTRK1	CHEMBL2815	P04629	0.6618	0.8716
Aurora kinase B/Inner centromere protein	AURKB	CHEMBL3430907	Q96GD4	0.6606	0.975
Tyrosine-protein kinase receptor FLT3	FLT3	CHEMBL1974	P36888	0.6603	0.9183
PRMT5/MEP50 complex	PRMT5	CHEMBL3137261	O14744	0.6565	1
Metabotropic glutamate receptor 5	GRM5	CHEMBL3227	P41594	0.6562	0.9642
Aldo-keto-reductase family 1 member C3	AKR1C3	CHEMBL4681	P42330	0.6485	0.8905
Dual specificty protein kinase CLK1	CLK1	CHEMBL4224	P49759	0.647	0.853
Tyrosine-protein kinase Lyn	LYN	CHEMBL3905	P07948	0.6459	0.7553
TRAF2- and NCK-interacting kinase	TNIK	CHEMBL4527	Q9UKE5	0.6442	0.7
Nitric oxide synthase, inducible	NOS2	CHEMBL4481	P35228	0.6425	0.948
Serine/threonine-protein kinase c-TAK1	MARK3	CHEMBL5600	P27448	0.6412	0.8881
Phosphodiesterase 11A	PDE11A	CHEMBL2717	Q9HCR9	0.64	0.85
Acyl-CoA desaturase	SCD	CHEMBL5555	O00767	0.6361	0.975
Protein tyrosine kinase 2 beta	PTK2B	CHEMBL5469	Q14289	0.635	0.9103
Ras-related protein Rab-9A	RAB9A	CHEMBL1293294	P51151	0.6341	0.8767
Dopamine transporter	SLC6A3	CHEMBL238	Q01959	0.634	0.9588
11-beta-hydroxysteroid dehydrogenase 2	HSD11B2	CHEMBL3746	P80365	0.6327	0.9478
Tyrosine-protein kinase FYN	FYN	CHEMBL1841	P06241	0.6271	0.8129
Lysine-specific demethylase 4A	KDM4A	CHEMBL5896	O75164	0.6265	0.9909
Dual specificity protein phosphatase 3	DUSP3	CHEMBL2635	P51452	0.6251	0.94
Tyrosine-protein kinase ITK/TSK	ITK	CHEMBL2959	Q08881	0.6234	0.95
Cyclin-dependent kinase 1/cyclin B	CDK1	CHEMBL2094127	P06493	0.6188	0.96
Sphingosine 1-phosphate receptor Edg-8	S1PR5	CHEMBL2274	Q9H228	0.6173	1
AMP-activated protein kinase, alpha-1 subunit	PRKAA1	CHEMBL4045	Q13131	0.6138	0.735
Voltage-gated T-type calcium channel alpha-1H subunit	CACNA1H	CHEMBL1859	O95180	0.6131	0.9857
Proteasome Macropain subunit	PSMB2	CHEMBL3492	P49721	0.6049	0.9024
Monoamine oxidase B	MAOB	CHEMBL2039	P27338	0.6046	0.9251
Coagulation factor XIII	F13A1	CHEMBL4530	P00488	0.6025	0.96
Protein kinase C zeta	PRKCZ	CHEMBL3438	Q05513	0.6008	0.8848
Dopamine D3 receptor	DRD3	CHEMBL234	P35462	0.5971	0.9048
Vitamin K-dependent protein C	PROC	CHEMBL4444	P04070	0.5961	0.9389
Activin receptor type-1B	ACVR1B	CHEMBL5310	P36896	0.5945	0.7
Acetyl-CoA carboxylase 2	ACACB	CHEMBL4829	O00763	0.5941	0.98
Platelet-derived growth factor receptor	PDGFRB	CHEMBL2095189	P09619	0.5935	0.7167
Voltage-gated N-type calcium channel alpha-1B subunit	CACNA1B	CHEMBL4478	Q00975	0.5894	0.9714
Serotonin 7 (5-HT7) receptor	HTR7	CHEMBL3155	P34969	0.5883	0.9071
Carnitine palmitoyltransferase 2	CPT2	CHEMBL3238	P23786	0.5882	0.9405
Free fatty acid receptor 2	FFAR2	CHEMBL5493	O15552	0.5876	0.9286
Tyrosine-protein kinase receptor TYRO3	TYRO3	CHEMBL5314	Q06418	0.5864	0.96
Uracil nucleotide/cysteinyl leukotriene receptor	GPR17	CHEMBL1075162	Q13304	0.5828	0.8033
L-lactate dehydrogenase B chain	LDHB	CHEMBL4940	P07195	0.5806	0.9553
Ribosomal protein S6 kinase alpha 1	RPS6KA1	CHEMBL2553	Q15418	0.5782	0.8511
Sodium/glucose cotransporter 2	SLC5A2	CHEMBL3884	P31639	0.5773	0.9431
Glutamate carboxypeptidase II	FOLH1	CHEMBL1892	Q04609	0.5766	0.975
Non-receptor tyrosine-protein kinase TNK1	TNK1	CHEMBL5334	Q13470	0.5764	0.7333
Formyl peptide receptor 1	FPR1	CHEMBL3359	P21462	0.5738	0.9356
Phosphodiesterase 3A	PDE3A	CHEMBL241	Q14432	0.5723	0.9294
DCN1-like protein 1	DCUN1D1	CHEMBL4105838	Q96GG9	0.57	0.95
Dual specificity phosphatase Cdc25C	CDC25C	CHEMBL2378	P30307	0.5692	0.9667
T-cell protein-tyrosine phosphatase	PTPN2	CHEMBL3807	P17706	0.5684	0.93
Glutaminase kidney isoform, mitochondrial	GLS	CHEMBL2146302	O94925	0.5673	1
Cysteine protease ATG4B	ATG4B	CHEMBL1741221	Q9Y4P1	0.5659	0.875
Transmembrane protease serine 6	TMPRSS6	CHEMBL1795139	Q8IU80	0.5648	0.9833
Calpain 1	CAPN1	CHEMBL3891	P07384	0.5619	0.9304
Casein kinase II alpha/beta	CSNK2B	CHEMBL3038477	P67870	0.5613	0.9923
Histone lysine demethylase PHF8	PHF8	CHEMBL1938212	Q9UPP1	0.5611	0.9833
Methionine aminopeptidase 2	METAP2	CHEMBL3922	P50579	0.5603	0.9728
FK506-binding protein 1A	FKBP1A	CHEMBL1902	P62942	0.5555	0.9705
Platelet-derived growth factor receptor alpha	PDGFRA	CHEMBL2007	P16234	0.5525	0.9107
Serotonin 2a (5-HT2a) receptor	HTR2A	CHEMBL224	P28223	0.5503	0.9143
Tissue factor pathway inhibitor	TFPI	CHEMBL3713062	P10646	0.5488	0.9733
Tyrosine-protein kinase FGR	FGR	CHEMBL4454	P09769	0.5469	0.77
Nuclear factor erythroid 2-related factor 2	NFE2L2	CHEMBL1075094	Q16236	0.5456	0.96
Serine/threonine-protein kinase MST2	STK3	CHEMBL4708	Q13188	0.5441	0.7167
Arachidonate 12-lipoxygenase	ALOX12	CHEMBL3687	P18054	0.5391	0.7557
Cystic fibrosis transmembrane conductance regulator	CFTR	CHEMBL4051	P13569	0.539	0.9571
Neprilysin	MME	CHEMBL1944	P08473	0.538	0.9263
Proteasome subunit beta type-9	PSMB9	CHEMBL1944495	P28065	0.5358	0.975
Tyrosine-protein kinase receptor RET	RET	CHEMBL2041	P07949	0.5355	0.9179
Bloom syndrome protein	BLM	CHEMBL1293237	P54132	0.5319	0.7006
C-X-C chemokine receptor type 4	CXCR4	CHEMBL2107	P61073	0.5286	0.931
Lysine-specific demethylase 4C	KDM4C	CHEMBL6175	Q9H3R0	0.5279	0.9669
Phospholipase A2 group IIA	PLA2G2A	CHEMBL3474	P14555	0.5252	0.9405
Tryptophan 2,3-dioxygenase	TDO2	CHEMBL2140	P48775	0.5218	0.9846
FML2_HUMAN	FPRL2	CHEMBL5646	Q6L5J4	0.5214	1
cAMP-dependent protein kinase alpha-catalytic subunit	PRKACA	CHEMBL4101	P17612	0.5197	0.8286
Kallikrein 1	KLK1	CHEMBL2319	P06870	0.5188	0.9095
Histamine H3 receptor	HRH3	CHEMBL264	Q9Y5N1	0.5169	0.9143
Cytochrome P450 3A4	CYP3A4	CHEMBL340	P08684	0.5113	0.9119
Stimulator of interferon genes protein	STING1	CHEMBL4523377	Q86WV6	0.5085	0.9548
Nuclear receptor subfamily 4 group A member 1	NR4A1	CHEMBL1293229	P22736	0.5064	0.78
PI3-kinase p110-alpha/p85-alpha	PIK3R1	CHEMBL2111367	P27986	0.5051	0.9433
Histone acetyltransferase p300	EP300	CHEMBL3784	Q09472	0.5048	0.9333
Breakpoint cluster region protein	BCR	CHEMBL5146	P11274	0.5046	0.7518
Ephrin type-B receptor 2	EPHB2	CHEMBL3290	P29323	0.503	0.78
Lipoxin A4 receptor	FPR2	CHEMBL4227	P25090	0.5019	1
PI3-kinase p110-beta subunit	PIK3CB	CHEMBL3145	P42338	0.5009	0.9875
Aminopeptidase N	ANPEP	CHEMBL1907	P15144	0.5005	0.9331
